# Supplementary material for: Composite branched and linear F-actin maximize myosin-induced membrane shape changes in a biomimetic cell model
Source: Commun Biol. 2024 Jul 10;7:840. doi: 10.1038/s42003-024-06528-4 (PMC11236970; doi:10.1038/s42003-024-06528-4)
Supplement: Supplementary file 3 — Supplementary Data 1 [file 42003_2024_6528_MOESM3_ESM.xlsx]

## Sheet: Fig1e
Fig1e
	0 nM myosin														70 nM myosin																						140 nM myosin
Time (s)	Strain													Time (s)	Strain																					Time (s)	Strain
0	0	0	0	0	0	0	0	0	0	0	0	0		0	0	0	0	0	0	0	0	0	0	0	0	0	0	0	0	0	0	0	0	0		0	0	0	0	0	0	0	0	0	0	0	0	0	0
6	0.000482255	0.000392375	0.000381472	0.000482974	0.000381174	0.00052405	0.000473927	0.000470361	0.00035559	0.000454685	0.000649024	0.000472783		6	0.00860876	0.0019758	0.00185388	0.000512053	0.00147492	0.00467344	0.00709919	0.00196298	0.000759067	0.00119661	0.000761774	0.000725025	0.00369466	0.000836431	0.00179364	0.000523208	0.00824871	0.00684072	0.00971478	0.00290933		6	0.0160789	0.00531936	0.00832352	0.0122145	0.00922251	0.0142823	0.00244541	0.00140191	0.00771887	0.0915219	0.00576558	0.0101606	0.0286772
12	0.000964511	0.000784751	0.000762944	0.000965947	0.000762348	0.0010481	0.000947854	0.000940721	0.000711181	0.000909369	0.00129805	0.000945566		12	0.0172175	0.00395161	0.00370776	0.00102411	0.00294984	0.00934687	0.0141984	0.00392597	0.00151813	0.00239321	0.00152355	0.00145005	0.00738932	0.00167286	0.00358727	0.00104641	0.0164974	0.0136814	0.0194296	0.00581866		12	0.0321577	0.0106387	0.016647	0.0244291	0.018445	0.0285646	0.00489082	0.00280381	0.0154377	0.183044	0.0115312	0.0203213	0.0573545
18	0.0014027	0.00116338	0.00118484	0.00142081	0.00112583	0.00154634	0.00140639	0.0013973	0.00108218	0.00127719	0.00184046	0.00134777		18	0.0244716	0.00613212	0.00546696	0.00209693	0.00434393	0.0150934	0.0190491	0.00690912	0.0022268	0.0037993	0.00217326	0.0021529	0.0140894	0.00271375	0.00718396	0.001931	0.0280989	0.024271	0.0294795	0.0117955		18	0.046014	0.0180873	0.0247721	0.0343762	0.0333207	0.0474102	0.00811819	0.0045371	0.0269176	0.244074	0.0210495	0.0312428	0.0783049
24	0.00184919	0.00152907	0.00158178	0.00184884	0.00152882	0.00203186	0.00189231	0.00183934	0.00146191	0.00161031	0.00230214	0.00174049		24	0.0309649	0.00784536	0.00728418	0.00375036	0.00598151	0.0229413	0.0220972	0.0112515	0.00304293	0.00507463	0.00285539	0.00281599	0.0237928	0.00392213	0.0144252	0.00436729	0.0424772	0.0367506	0.0445751	0.0204173		24	0.060041	0.0305637	0.0356802	0.0451147	0.0533785	0.0717984	0.0135974	0.00677522	0.0429501	0.287206	0.0367799	0.0449365	0.0940727
30	0.00226775	0.00190238	0.0018942	0.00223613	0.00194031	0.00249492	0.00230254	0.00223241	0.00185988	0.00192106	0.00269311	0.00217377		30	0.0386921	0.0100419	0.00918263	0.00614881	0.00818013	0.0333841	0.0246916	0.0168369	0.0040239	0.00678108	0.00356468	0.00349428	0.0376332	0.00739533	0.0277041	0.0103685	0.0602887	0.0497693	0.0663398	0.0294127		30	0.0765487	0.047107	0.0528148	0.0605525	0.0761086	0.104128	0.0213407	0.0109078	0.0650769	0.333832	0.0569768	0.0648869	0.111726
36	0.00268414	0.00231987	0.00219022	0.00258362	0.00228588	0.00288531	0.00272121	0.00263288	0.00224777	0.00225455	0.00308176	0.0026241		36	0.0429939	0.0125601	0.0112773	0.00905612	0.0100507	0.045406	0.0280124	0.0247513	0.00533067	0.00917022	0.00448753	0.00438195	0.0550308	0.0151083	0.0451624	0.0212185	0.0793136	0.0640227	0.0954085	0.0376625		36	0.0974165	0.0669319	0.0783882	0.0818153	0.102782	0.143106	0.0319441	0.0187081	0.0935508	0.386355	0.0813	0.0895822	0.132583
42	0.00313596	0.0027231	0.00255442	0.0029087	0.00259344	0.00328416	0.00315065	0.00304626	0.00262732	0.00263568	0.00341977	0.00308233		42	0.0469392	0.0159303	0.0137403	0.0123805	0.0118446	0.0585679	0.0340066	0.0345669	0.00694454	0.013156	0.00614178	0.00561883	0.0746228	0.0301707	0.0662302	0.0369106	0.101088	0.0819624	0.128872	0.0466967		42	0.123097	0.0889422	0.112822	0.111643	0.131545	0.187075	0.0451763	0.031771	0.124576	0.445124	0.109126	0.117983	0.156552
48	0.00360118	0.00309557	0.00294152	0.00322404	0.00291484	0.0036798	0.00359322	0.00347197	0.00299413	0.00304752	0.00375161	0.00354701		48	0.0527113	0.0194931	0.0165081	0.0163088	0.0133589	0.0710931	0.0437781	0.0476782	0.0100225	0.0192727	0.00855958	0.00718448	0.094476	0.0497951	0.0891962	0.0590996	0.125687	0.105968	0.164337	0.057716		48	0.151678	0.114763	0.149984	0.147802	0.164401	0.235804	0.0627006	0.0490705	0.153525	0.505091	0.1395	0.147283	0.183073
54	0.00408963	0.00348678	0.00331829	0.00362078	0.0032372	0.00407567	0.00404608	0.00389159	0.00330866	0.00343908	0.00415177	0.00402528		54	0.0612068	0.0245322	0.0196637	0.0203269	0.0158858	0.0836305	0.0567934	0.063026	0.0143683	0.0272889	0.0108887	0.00898033	0.116098	0.0729031	0.115829	0.0882778	0.152194	0.131241	0.203382	0.0701937		54	0.18172	0.144064	0.18689	0.189396	0.203748	0.289224	0.0841319	0.0682819	0.180562	0.566955	0.174493	0.177181	0.209702
60	0.00450552	0.00390655	0.0036953	0.00409574	0.00358643	0.00449957	0.00449252	0.00432279	0.00364436	0.00381799	0.004619	0.00449315		60	0.0734339	0.0317206	0.0237205	0.0242877	0.0205954	0.0977392	0.071247	0.0813548	0.0205108	0.0386841	0.0128803	0.0111551	0.137143	0.096288	0.144492	0.120026	0.177293	0.15604	0.243978	0.0830871		60	0.210932	0.176211	0.221704	0.233049	0.252188	0.342844	0.109502	0.0882711	0.209812	0.630382	0.216055	0.207153	0.235801
66	0.00493206	0.00434704	0.0040354	0.00462802	0.0039939	0.00494608	0.00492224	0.00477175	0.00396704	0.0042177	0.00498742	0.0049344		66	0.0869061	0.0397242	0.0285367	0.0282197	0.0276446	0.114503	0.0853082	0.101314	0.0254564	0.0514019	0.0146575	0.0145376	0.15925	0.122901	0.173489	0.152203	0.202014	0.180303	0.280891	0.0977636		66	0.239923	0.210471	0.253993	0.276844	0.302892	0.395868	0.136658	0.109553	0.240982	0.692166	0.262139	0.236669	0.263668
72	0.00536189	0.00482105	0.00437418	0.0051604	0.00442701	0.00537298	0.00536506	0.00516468	0.00428167	0.00458073	0.00531477	0.00535651		72	0.101534	0.0488841	0.0335898	0.0323478	0.0352749	0.132292	0.0993954	0.123147	0.0288211	0.0638585	0.0171532	0.018576	0.180516	0.150473	0.199803	0.18452	0.223974	0.202275	0.315684	0.1124		72	0.267031	0.245769	0.285481	0.31885	0.349017	0.447286	0.16096	0.130717	0.269221	0.754803	0.313269	0.264703	0.292432
78	0.00578243	0.00528613	0.00476252	0.00561508	0.00487328	0.0058154	0.00580988	0.00555787	0.00460913	0.00492946	0.00565914	0.00572679		78	0.115298	0.058373	0.0378033	0.0378247	0.0427282	0.149825	0.113524	0.143364	0.0306145	0.0751562	0.0197389	0.0235612	0.202755	0.177979	0.226302	0.215348	0.246984	0.223071	0.344674	0.129947		78	0.296126	0.280603	0.316646	0.360563	0.387828	0.496165	0.183429	0.152203	0.296226	0.816819	0.366443	0.290492	0.319223
84	0.00619843	0.00572334	0.00515661	0.00605824	0.00527662	0.0062235	0.00623721	0.00593891	0.00502296	0.00528826	0.00602986	0.00608122		84	0.125691	0.0674685	0.0411546	0.0424869	0.0491488	0.166397	0.12667	0.162122	0.0328874	0.0861297	0.0222752	0.0282519	0.223731	0.207235	0.253327	0.243092	0.268703	0.244034	0.370849	0.150661		84	0.322875	0.313908	0.348231	0.403571	0.421609	0.539404	0.205012	0.174871	0.320557	0.877574	0.420315	0.314268	0.343012
90	0.00663472	0.00614612	0.00557489	0.00650357	0.00566139	0.00670698	0.00662796	0.00632416	0.00546072	0.00567199	0.00647649	0.00646021		90	0.133197	0.0764327	0.0470581	0.0464265	0.0546984	0.182029	0.136798	0.179295	0.0349876	0.0974585	0.0250115	0.0325406	0.243187	0.237127	0.278839	0.267731	0.286448	0.266554	0.395583	0.173998		90	0.348691	0.345197	0.379949	0.446817	0.45366	0.578855	0.227065	0.19819	0.344817	0.93765	0.473984	0.335738	0.363995
96	0.0070368	0.0065436	0.00602546	0.00689278	0.00607895	0.0071709	0.00701296	0.00671307	0.00587302	0.00606315	0.00690443	0.00680928		96	0.140629	0.0859452	0.0559936	0.0485289	0.0607185	0.198426	0.14639	0.196495	0.0368813	0.108631	0.0283227	0.0362449	0.262086	0.267598	0.302129	0.291206	0.304575	0.290225	0.420305	0.199206		96	0.373014	0.375214	0.410535	0.489065	0.483998	0.615771	0.25143	0.219346	0.371088	0.997582	0.526882	0.354994	0.383418
102	0.00747423	0.00695014	0.00648207	0.00727534	0.00645962	0.00762098	0.00737318	0.00716196	0.00626142	0.00645712	0.00735237	0.00718218		102	0.149148	0.0939192	0.0691184	0.0505566	0.0674942	0.214046	0.155338	0.213074	0.0381521	0.118386	0.0317053	0.0401627	0.279112	0.297856	0.325361	0.314735	0.323203	0.315637	0.445244	0.222258		102	0.394844	0.404373	0.438841	0.528618	0.512623	0.652396	0.277487	0.239793	0.401882	1.05421	0.575513	0.37262	0.403436
108	0.00792707	0.00732785	0.00690172	0.00768393	0.00682644	0.0080739	0.00772061	0.00765948	0.00666552	0.00685078	0.00782993	0.00760623		108	0.157638	0.10049	0.0820822	0.0533495	0.0745269	0.229532	0.162975	0.228444	0.0399848	0.127145	0.0360585	0.045001	0.296381	0.324893	0.3522	0.338144	0.342541	0.341476	0.468276	0.244917		108	0.414557	0.434448	0.465658	0.567073	0.540513	0.687932	0.304637	0.259983	0.435573	1.11046	0.622982	0.389477	0.423925
114	0.00841212	0.00773766	0.00731851	0.0081452	0.00728601	0.00853214	0.00815519	0.00824196	0.00706661	0.00729604	0.00831921	0.00810761		114	0.165117	0.105819	0.0954314	0.0588555	0.081947	0.24361	0.169138	0.243218	0.0429532	0.136013	0.0406185	0.0520306	0.313402	0.350554	0.383619	0.36126	0.363135	0.36642	0.489644	0.265081		114	0.433046	0.466999	0.492291	0.607601	0.574182	0.723439	0.331529	0.283343	0.46632	1.1669	0.667266	0.408583	0.44554
120	0.00889717	0.00814746	0.00773529	0.00860646	0.00774557	0.00899038	0.00858976	0.00882444	0.00746771	0.0077413	0.00880849	0.00860899		120	0.172595	0.111148	0.108781	0.0643615	0.0893672	0.257688	0.175302	0.257992	0.0459216	0.144881	0.0451785	0.0590601	0.330424	0.376215	0.415037	0.384375	0.383729	0.391363	0.511012	0.285246		120	0.451536	0.499549	0.518925	0.648128	0.607852	0.758946	0.35842	0.306702	0.497066	1.22334	0.71155	0.427689	0.467156

## Sheet: Fig1f
Fig1f
	0 nM myosin														70 nM myosin																						140 nM myosin
Time (s)	Strain rate (1/s)													Time (s)	Strain rate (1/s)																					Time (s)	Strain rate (1/s)
0	8.03759e-05	6.53959e-05	6.35787e-05	8.04956e-05	6.3529e-05	8.73416e-05	7.89878e-05	7.83934e-05	5.92651e-05	7.57808e-05	0.000108171	7.87972e-05		0	0.00143479	0.0003293	0.00030898	8.53422e-05	0.00024582	0.000778906	0.0011832	0.000327164	0.000126511	0.000199434	0.000126962	0.000120837	0.000615776	0.000139405	0.00029894	8.72013e-05	0.00137478	0.00114012	0.00161913	0.000484889		0	0.00267981	0.00088656	0.00138725	0.00203576	0.00153709	0.00238038	0.000407568	0.000233651	0.00128648	0.0152537	0.000960931	0.00169344	0.00477954
6	8.03759e-05	6.53959e-05	6.35787e-05	8.04956e-05	6.3529e-05	8.73416e-05	7.89878e-05	7.83934e-05	5.92651e-05	7.57808e-05	0.000108171	7.87972e-05		6	0.00143479	0.0003293	0.00030898	8.53422e-05	0.00024582	0.000778906	0.0011832	0.000327164	0.000126511	0.000199434	0.000126962	0.000120837	0.000615776	0.000139405	0.00029894	8.72013e-05	0.00137478	0.00114012	0.00161913	0.000484889		6	0.00267981	0.00088656	0.00138725	0.00203576	0.00153709	0.00238038	0.000407568	0.000233651	0.00128648	0.0152537	0.000960931	0.00169344	0.00477954
12	7.30314e-05	6.31042e-05	7.03154e-05	7.58097e-05	6.05806e-05	8.30402e-05	7.64227e-05	7.60958e-05	6.18326e-05	6.13034e-05	9.04012e-05	6.70347e-05		12	0.00120902	0.000363419	0.0002932	0.000178804	0.000232348	0.000957761	0.000808448	0.000497192	0.000118111	0.000234348	0.000108285	0.000117142	0.00111668	0.000173481	0.000599447	0.000147431	0.00193358	0.00176493	0.00167499	0.000996131		12	0.00230938	0.00124142	0.00135417	0.00165786	0.00247928	0.00314095	0.000537896	0.000288881	0.00191332	0.0101716	0.00158638	0.00182026	0.00349174
18	7.44148e-05	6.09495e-05	6.61571e-05	7.1339e-05	6.71651e-05	8.09203e-05	8.0987e-05	7.36739e-05	6.32884e-05	5.55207e-05	7.69476e-05	6.54532e-05		18	0.00108221	0.000285541	0.000302871	0.000275572	0.00027293	0.00130797	0.000508014	0.000723723	0.000136021	0.000212554	0.000113689	0.000110515	0.00161723	0.000201397	0.00120688	0.000406048	0.00239639	0.00207994	0.00251593	0.00143697		18	0.00233784	0.00207941	0.00181801	0.00178974	0.00334297	0.00406469	0.000913196	0.00037302	0.00267207	0.00718871	0.00262174	0.00228229	0.00262796
24	6.9761e-05	6.22179e-05	5.207e-05	6.45486e-05	6.85809e-05	7.71768e-05	6.83711e-05	6.55118e-05	6.63291e-05	5.17916e-05	6.51623e-05	7.22133e-05		24	0.00128787	0.000366095	0.000316408	0.000399742	0.000366437	0.00174046	0.000432404	0.000930913	0.000163496	0.000284408	0.000118216	0.000113049	0.00230673	0.000578865	0.00221315	0.00100021	0.00296857	0.00216978	0.00362745	0.00149924		24	0.00275129	0.0027572	0.00285577	0.00257297	0.00378835	0.00538827	0.00129056	0.000688758	0.0036878	0.00777103	0.00336615	0.00332506	0.0029422
30	6.93983e-05	6.9582e-05	4.93364e-05	5.79144e-05	5.75955e-05	6.5064e-05	6.97781e-05	6.67456e-05	6.46486e-05	5.55802e-05	6.47743e-05	7.50548e-05		30	0.000716967	0.000419702	0.000349118	0.000484551	0.000311758	0.00200366	0.000553471	0.00131906	0.000217796	0.00039819	0.000153808	0.000147945	0.00289961	0.0012855	0.00290971	0.00180832	0.00317083	0.00237556	0.00484478	0.00137496		30	0.00347796	0.00330416	0.00426223	0.0035438	0.00444554	0.00649625	0.00176722	0.00130006	0.00474565	0.00875385	0.00405386	0.00411588	0.00347624
36	7.53018e-05	6.72038e-05	6.07005e-05	5.418e-05	5.12603e-05	6.64751e-05	7.15742e-05	6.88956e-05	6.32579e-05	6.35226e-05	5.63356e-05	7.63715e-05		36	0.000657538	0.000561698	0.000410497	0.000554069	0.000298989	0.00219365	0.00099903	0.00163594	0.000268978	0.000664304	0.000275709	0.000206146	0.00326533	0.00251039	0.00351131	0.00261535	0.00362908	0.00298995	0.00557733	0.00150569		36	0.00428003	0.00366838	0.00573902	0.00497131	0.00479383	0.00732823	0.00220537	0.00217714	0.00517093	0.00979476	0.00463775	0.0047335	0.00399478
42	7.75371e-05	6.20786e-05	6.4516e-05	5.25562e-05	5.35664e-05	6.59397e-05	7.37609e-05	7.09517e-05	6.11344e-05	6.864e-05	5.53064e-05	7.74462e-05		42	0.000962018	0.000593787	0.000461295	0.000654705	0.000252389	0.00208754	0.00162859	0.00218521	0.000512997	0.00101945	0.000402966	0.000260942	0.00330886	0.00327073	0.00382766	0.00369816	0.00409987	0.00400096	0.00591083	0.00183655		42	0.00476353	0.00430353	0.00619365	0.00602646	0.00547595	0.00812146	0.00292071	0.00288325	0.00482477	0.00999454	0.00506232	0.00488322	0.00442013
48	8.14093e-05	6.52023e-05	6.27953e-05	6.61245e-05	5.37262e-05	6.59787e-05	7.54775e-05	6.99369e-05	5.24219e-05	6.52599e-05	6.6693e-05	7.97127e-05		48	0.00141592	0.000839851	0.000525941	0.000669685	0.000421145	0.00208956	0.00216921	0.00255797	0.000724291	0.00133603	0.000388189	0.000299309	0.00360371	0.00385134	0.00443881	0.00486304	0.00441786	0.00421207	0.00650752	0.00207962		48	0.00500703	0.00488337	0.00615104	0.00693235	0.0065579	0.00890342	0.00357189	0.0032019	0.00450618	0.0103107	0.00583206	0.00498314	0.00443818
54	6.93145e-05	6.99616e-05	6.28351e-05	7.91595e-05	5.82052e-05	7.06509e-05	7.44063e-05	7.18662e-05	5.59498e-05	6.31513e-05	7.78722e-05	7.79772e-05		54	0.00203786	0.00119807	0.000676133	0.000660138	0.000784939	0.00235146	0.00240894	0.00305479	0.00102375	0.00189919	0.000331936	0.000362456	0.00350753	0.00389747	0.00477712	0.00529134	0.00418312	0.00413329	0.00676591	0.00214891		54	0.00486861	0.00535789	0.00580233	0.00727556	0.00807339	0.00893655	0.00422829	0.00333153	0.00487492	0.010571	0.00692707	0.00499521	0.00434986
60	7.10905e-05	7.34146e-05	5.66837e-05	8.87134e-05	6.79111e-05	7.44184e-05	7.16193e-05	7.48276e-05	5.37809e-05	6.66192e-05	6.14033e-05	7.35428e-05		60	0.00224536	0.00133395	0.000802692	0.000655333	0.00117485	0.00279397	0.00234353	0.00332658	0.000824267	0.00211964	0.000296192	0.000563752	0.00368447	0.00443544	0.00483281	0.00536288	0.0041201	0.00404377	0.00615224	0.00244607		60	0.00483191	0.00571003	0.00538139	0.00729911	0.00845059	0.00883737	0.00452601	0.00354697	0.00519504	0.0102974	0.00768059	0.00491937	0.00464456
66	7.16385e-05	7.90023e-05	5.64637e-05	8.87295e-05	7.21864e-05	7.11486e-05	7.38048e-05	6.5488e-05	5.24378e-05	6.05045e-05	5.45581e-05	7.03519e-05		66	0.00243803	0.00152665	0.000842187	0.000688011	0.00127172	0.00296481	0.00234787	0.00363884	0.000560796	0.00207609	0.000415956	0.000673072	0.00354431	0.00459537	0.00438565	0.00538607	0.00365999	0.00366207	0.00579876	0.00243941		66	0.00451799	0.0058829	0.00524795	0.00700096	0.00768755	0.00856965	0.00405045	0.00352728	0.0047066	0.0104395	0.00852178	0.00467237	0.00479388
72	7.009e-05	7.75126e-05	6.47231e-05	7.57803e-05	7.43779e-05	7.37376e-05	7.41357e-05	6.55315e-05	5.45761e-05	5.81214e-05	5.73948e-05	6.17125e-05		72	0.00229393	0.00158148	0.000702241	0.000912831	0.00124222	0.00292223	0.00235482	0.0033694	0.000298885	0.00188296	0.000430942	0.000830861	0.00370649	0.00458441	0.0044165	0.00513801	0.00383501	0.003466	0.00483169	0.00292455		72	0.00484914	0.00580569	0.0051943	0.00695223	0.0064685	0.00814654	0.0037448	0.00358106	0.00450085	0.0103359	0.00886228	0.00429811	0.00446518
78	6.9333e-05	7.28686e-05	6.56807e-05	7.38595e-05	6.72227e-05	6.80157e-05	7.12213e-05	6.35072e-05	6.8973e-05	5.97995e-05	6.17872e-05	5.90726e-05		78	0.00173213	0.00151591	0.000558557	0.000777026	0.00107011	0.00276192	0.002191	0.00312632	0.00037882	0.00182892	0.000422722	0.00078179	0.00349599	0.00487602	0.00450429	0.00462401	0.00361994	0.00349371	0.00436251	0.00345234		78	0.00445825	0.00555082	0.00526415	0.00716791	0.00563013	0.00720659	0.00359714	0.00377808	0.00405515	0.0101259	0.00897869	0.00396274	0.00396494
84	7.27145e-05	7.04641e-05	6.97138e-05	7.42225e-05	6.41291e-05	8.05805e-05	6.51262e-05	6.42087e-05	7.29589e-05	6.3955e-05	7.44374e-05	6.31648e-05		84	0.00125103	0.00149403	0.000983924	0.000656592	0.000924931	0.00260538	0.00168794	0.00286232	0.000350044	0.00188813	0.000456047	0.000714774	0.00324272	0.00498196	0.00425202	0.00410651	0.00295751	0.00375345	0.00412228	0.00388943		84	0.00430264	0.00521497	0.00528629	0.00720773	0.00534178	0.00657515	0.00367557	0.00388641	0.00404321	0.0100126	0.00894474	0.00357836	0.00349706
90	6.70136e-05	6.62459e-05	7.50954e-05	6.48683e-05	6.95927e-05	7.73208e-05	6.41658e-05	6.48179e-05	6.87176e-05	6.51934e-05	7.13235e-05	5.81773e-05		90	0.00123871	0.00158543	0.00148924	0.000350414	0.00100335	0.00273276	0.00159874	0.00286666	0.000315606	0.00186206	0.000551862	0.000617394	0.00314971	0.0050785	0.00388162	0.00391259	0.00302111	0.00394517	0.00412037	0.00420138		90	0.0040538	0.0050027	0.00509767	0.00704133	0.00505639	0.00615254	0.00406075	0.00352607	0.00437848	0.00998862	0.00881632	0.00320929	0.00323719
96	7.29049e-05	6.77569e-05	7.61013e-05	6.37603e-05	6.34453e-05	7.50132e-05	6.00378e-05	7.48146e-05	6.47321e-05	6.56628e-05	7.46571e-05	6.21508e-05		96	0.0014199	0.00132899	0.00218748	0.000337939	0.00112927	0.00260344	0.00149129	0.00276305	0.00021181	0.00162586	0.000563782	0.000652967	0.0028377	0.0050429	0.00387194	0.00392149	0.00310459	0.00423529	0.00415656	0.00384197		96	0.00363834	0.00485991	0.0047176	0.00659213	0.00477078	0.00610423	0.00434283	0.00340783	0.00513237	0.00943746	0.00810517	0.00293773	0.00333633
102	7.54731e-05	6.29513e-05	6.99417e-05	6.80984e-05	6.1137e-05	7.54856e-05	5.79048e-05	8.29199e-05	6.73506e-05	6.56102e-05	7.95925e-05	7.06753e-05		102	0.00141494	0.00109511	0.00216063	0.000465493	0.00117212	0.00258093	0.00127277	0.00256173	0.000305445	0.00145991	0.000725531	0.000806386	0.00287813	0.00450631	0.0044732	0.00390139	0.00322311	0.00430654	0.00383865	0.00377654		102	0.00328552	0.00501256	0.00446953	0.00640925	0.00464834	0.00592276	0.00452508	0.00336503	0.00561524	0.00937517	0.0079115	0.00280946	0.00341483
108	8.08418e-05	6.83014e-05	6.94644e-05	7.68777e-05	7.65941e-05	7.63734e-05	7.2429e-05	9.708e-05	6.68493e-05	7.42097e-05	8.15465e-05	8.35629e-05		108	0.00124645	0.00088816	0.00222486	0.000917667	0.00123669	0.00234636	0.00102727	0.00246229	0.000494733	0.00147796	0.000759993	0.00117159	0.00283695	0.00427683	0.00523646	0.00385266	0.00343233	0.00415724	0.00356129	0.0033607		108	0.00308153	0.00542503	0.00443891	0.00675456	0.00561158	0.00591777	0.00448193	0.00389322	0.00512443	0.00940692	0.00738071	0.00318432	0.00360259
114	8.08418e-05	6.83014e-05	6.94644e-05	7.68777e-05	7.65941e-05	7.63734e-05	7.2429e-05	9.708e-05	6.68493e-05	7.42097e-05	8.15465e-05	8.35629e-05		114	0.00124645	0.00088816	0.00222486	0.000917667	0.00123669	0.00234636	0.00102727	0.00246229	0.000494733	0.00147796	0.000759993	0.00117159	0.00283695	0.00427683	0.00523646	0.00385266	0.00343233	0.00415724	0.00356129	0.0033607		114	0.00308153	0.00542503	0.00443891	0.00675456	0.00561158	0.00591777	0.00448193	0.00389322	0.00512443	0.00940692	0.00738071	0.00318432	0.00360259

## Sheet: Fig1g
Fig1g
	Max strain
myosin (nM)	0	70	140	280
	0.00889717	0.172595	0.451536	1.07759
	0.00814746	0.111148	0.499549	0.730282
	0.00773529	0.108781	0.518925	0.522586
	0.00860646	0.0643615	0.648128	0.902971
	0.00774557	0.0893672	0.607852	1.98559
	0.00899038	0.257688	0.758946	1.05653
	0.00858976	0.175302	0.35842	1.07793
	0.00882444	0.257992	0.306702	0.377217
	0.00746771	0.0459216	0.497066	1.40601
	0.0077413	0.144881	1.22334	0.503341
	0.00880849	0.0451785	0.71155	0.489902
	0.00860899	0.0590601	0.427689	0.865979
		0.330424	0.467156
		0.376215
		0.415037
		0.384375
		0.383729
		0.391363
		0.511012
		0.285246

## Sheet: Fig1h
Fig1h
	Max strain rate (1/s)
myosin (nM)	0	70	140	280
	8.14093e-05	0.00243803	0.00500703	0.010806
	7.90023e-05	0.00158543	0.0058829	0.008163
	7.61013e-05	0.00222486	0.00619365	0.00684956
	8.87295e-05	0.000917667	0.00729911	0.00922168
	7.65941e-05	0.00127172	0.00845059	0.0272873
	8.73416e-05	0.00296481	0.00893655	0.0109857
	8.0987e-05	0.00240894	0.00452601	0.0116566
	9.708e-05	0.00363884	0.00389322	0.00763012
	7.29589e-05	0.00102375	0.00561524	0.0143343
	7.57808e-05	0.00211964	0.0152537	0.00513502
	0.000108171	0.000759993	0.00897869	0.0059303
	8.35629e-05	0.00117159	0.00499521	0.0101326
		0.00370649	0.00479388
		0.0050785
		0.00523646
		0.00538607
		0.00441786
		0.00430654
		0.00676591
		0.00420138

## Sheet: Fig2j
Fig2j
	Mean order parameter
	Arp2/3	mDia1	Mixed
	0.234	0.319	0.704
	0.341	0.356	0.394
	0.309	0.291	0.271
	0.257	0.48	0.388
	0.306	0.385	0.523
	0.25	0.439	0.547
	0.356	0.343	0.542
	0.267	0.419	0.255
		0.483	0.294
			0.411
			0.414

## Sheet: Fig2k
Fig2k
	Arp2/3
Time (s)	Strain
0	0.00252411	0.00421321	0.00416719	0.00200792	0.00201654	0.0024896	0.00185965	0.0018105	0.0026412	0.00288712	0.00280678	0.00294544	0.00306421	0.00296064	0.00349283	0.00274529	0.0026731	0.00244067	0.00344606	0.00312509	0.00281989	0.00277212	0.00251815	0.00274655	0.0079418	0.00203567	0.00244247	0.002912	0.00227214	0.00316528	0.00271142	0.00439525	0.00348037
6	0.00252166	0.00462166	0.00415698	0.00201184	0.00201824	0.00247236	0.00186376	0.00181693	0.00317763	0.00291858	0.00280355	0.00295123	0.00306951	0.00289055	0.00618143	0.00270576	0.00266658	0.00293417	0.00349794	0.00315883	0.00281574	0.0028646	0.00252161	0.00286689	0.00796719	0.00204888	0.00244981	0.00294849	0.00228749	0.0032436	0.00275341	0.00490927	0.00337431
12	0.00251287	0.00514465	0.00406903	0.00210048	0.0020361	0.00246282	0.00186725	0.00188592	0.0032011	0.00320518	0.00276817	0.00294901	0.00307919	0.002864	0.00618068	0.0026675	0.00267907	0.00297234	0.00365193	0.00332036	0.00280279	0.00321535	0.00254783	0.00348857	0.00791472	0.00207314	0.00242948	0.00303356	0.00236883	0.00350685	0.0029107	0.00463225	0.00338158
18	0.00251179	0.0046571	0.00406781	0.0023318	0.0020523	0.00247651	0.00188847	0.00188702	0.00326045	0.00402716	0.00272198	0.00295533	0.00320126	0.00301304	0.00619596	0.00268542	0.00266831	0.00302017	0.00383688	0.00356506	0.0028096	0.00400421	0.00256431	0.00432953	0.00779947	0.00221574	0.00239983	0.0031554	0.00244458	0.00401709	0.00308343	0.00442845	0.0036317
24	0.00251655	0.00404421	0.00416768	0.00285949	0.00209699	0.00252677	0.00191856	0.00192971	0.00310041	0.00492407	0.00266734	0.00295531	0.00352832	0.00308368	0.00360479	0.00269135	0.00270354	0.00280057	0.00411411	0.00399889	0.00282562	0.00474345	0.00256664	0.00570245	0.0061122	0.00235303	0.00237473	0.00331405	0.00268817	0.00471362	0.00330285	0.00370327	0.00414284
30	0.00252124	0.00362866	0.00500516	0.00333912	0.00213887	0.0025685	0.00196587	0.00186859	0.00367111	0.00584324	0.00265677	0.002956	0.00402387	0.00306742	0.00375441	0.00273991	0.00273549	0.00334435	0.0044489	0.00455074	0.00287137	0.0054468	0.00256875	0.00695914	0.00454569	0.00254902	0.00237007	0.00354796	0.00300643	0.00513067	0.00361317	0.00383867	0.00468619
36	0.00252621	0.00351486	0.0056459	0.00371087	0.00220456	0.00260763	0.00201946	0.00188073	0.00368273	0.00641635	0.00264615	0.00296148	0.00439392	0.00291237	0.00384106	0.00274101	0.00279733	0.00414557	0.00485163	0.00512825	0.00291873	0.00589622	0.00258392	0.00885936	0.00321027	0.00271319	0.00237038	0.00384912	0.00338014	0.00566766	0.00388871	0.00373756	0.00517439
42	0.00252444	0.00333888	0.00628724	0.00379883	0.002273	0.00262083	0.00208715	0.00190841	0.00395886	0.00691162	0.00264225	0.00297346	0.004393	0.00298593	0.00390668	0.00276368	0.00286042	0.00523308	0.00528883	0.0056129	0.00299447	0.00633091	0.00258625	0.0109842	0.00331378	0.00292979	0.00236294	0.00421572	0.00363461	0.00576462	0.00415234	0.00423492	0.00559875
48	0.00252333	0.00311552	0.00615908	0.0040334	0.00233193	0.00265281	0.00215239	0.00196404	0.00339344	0.00723454	0.00263839	0.00297665	0.00420581	0.00300563	0.0039813	0.00273962	0.00293972	0.00631507	0.00576988	0.00600525	0.00302481	0.00655832	0.00262114	0.0124473	0.00339856	0.00307309	0.00237453	0.00458874	0.00388989	0.00641908	0.00441523	0.00462032	0.00610826
54	0.00252027	0.00295364	0.00616307	0.00402325	0.00236973	0.00266765	0.00221597	0.0019482	0.00420672	0.0075988	0.0026114	0.00297985	0.00397737	0.00310402	0.00409688	0.00272908	0.00303937	0.00726327	0.00626168	0.0062928	0.00300803	0.00654809	0.00263588	0.0135661	0.00350573	0.00316635	0.00238648	0.00493682	0.00403534	0.00740857	0.00480501	0.00538259	0.00625534
60	0.00251786	0.00291464	0.00604269	0.00420785	0.00240311	0.00270275	0.00226071	0.00186031	0.0040891	0.00758232	0.00260672	0.00298831	0.00377487	0.00302004	0.00414706	0.00276979	0.00308326	0.00777849	0.00660853	0.00658073	0.0029653	0.00689414	0.00269154	0.0151123	0.00365736	0.00314698	0.0023764	0.00514898	0.00401731	0.00925196	0.00523519	0.0052892	0.00654992
66	0.00252448	0.00289968	0.00594263	0.00447495	0.00244603	0.00272339	0.00226704	0.00180037	0.00429092	0.00774315	0.00257777	0.00299629	0.00360686	0.00293601	0.004145	0.00277003	0.00313319	0.00803269	0.00679767	0.00679723	0.00295159	0.00713001	0.00270034	0.0182671	0.00375898	0.00311994	0.00235885	0.00531327	0.00383772	0.0118241	0.00541231	0.00553869	0.00662612
72	0.00253993	0.00287947	0.00583746	0.00482322	0.00244389	0.00277868	0.00227081	0.0018031	0.00411834	0.00779513	0.00258403	0.00303164	0.00364447	0.00289571	0.00409847	0.00280579	0.00311791	0.00791199	0.00688805	0.00705858	0.0029415	0.00718324	0.00273703	0.0219852	0.00376262	0.00308981	0.0023255	0.00540567	0.00368147	0.0139334	0.00547343	0.00522248	0.00673105
78	0.00254845	0.00283958	0.00581706	0.00490452	0.00243908	0.00283066	0.00226017	0.00181735	0.00363778	0.00815394	0.00255675	0.00302217	0.0040154	0.00291022	0.0040467	0.00278319	0.00311237	0.00787361	0.00711881	0.00723897	0.00293956	0.00676957	0.00277231	0.0249554	0.00376488	0.0030587	0.00231762	0.0056735	0.00353623	0.015762	0.00559663	0.00537181	0.00660174
84	0.00255039	0.00284086	0.00591271	0.00468031	0.00244059	0.00283095	0.00226668	0.00180664	0.00345716	0.00814263	0.00255388	0.0030241	0.00455322	0.00293086	0.00397872	0.00280018	0.0030634	0.00788806	0.00746826	0.00739321	0.0033796	0.00666601	0.00282008	0.0272232	0.00374279	0.00305098	0.00232585	0.00588321	0.00341767	0.016769	0.00583415	0.00533522	0.00687062
90	0.00254164	0.0028428	0.00585444	0.00452798	0.00250755	0.00282239	0.00225862	0.00180363	0.00264561	0.00805991	0.00253474	0.00300105	0.0054791	0.00288105	0.00385879	0.00279103	0.00298571	0.00797602	0.00774107	0.00761666	0.00338459	0.00682874	0.00282066	0.0289345	0.00370418	0.00306431	0.00232218	0.00573484	0.0033863	0.0171037	0.00602994	0.00534873	0.00774474
96	0.00254153	0.00285828	0.00581526	0.00447186	0.00256309	0.00274075	0.00224463	0.00180502	0.00253303	0.00797134	0.0025473	0.00301461	0.00626889	0.00288392	0.00372107	0.00279901	0.00292305	0.00782567	0.00779467	0.00777671	0.00338947	0.00732741	0.00282642	0.0285228	0.00364323	0.00311161	0.00232622	0.00529372	0.00344612	0.0175981	0.0060168	0.00531671	0.00822623
102	0.00252887	0.002852	0.00581123	0.00442157	0.00259722	0.00270438	0.00224012	0.00181468	0.00247613	0.00812968	0.00255191	0.00303976	0.00630414	0.00289033	0.00356707	0.00277055	0.00290494	0.00746071	0.00752645	0.00785415	0.00303607	0.00787541	0.00279948	0.0290045	0.00362589	0.00311563	0.00232586	0.00495606	0.00350644	0.017279	0.00602862	0.00544405	0.00830579
108	0.00252366	0.00285165	0.00591316	0.00438236	0.00266128	0.00263907	0.00223931	0.00182264	0.00288845	0.00836083	0.00255136	0.00304268	0.0056733	0.00283406	0.0035469	0.00277959	0.00288881	0.00725955	0.00724092	0.00779967	0.00303222	0.00924581	0.00281594	0.0297973	0.00361895	0.00304653	0.00235675	0.00496834	0.0035419	0.0173086	0.005973	0.0054033	0.00782532
114	0.00252336	0.00283593	0.00600155	0.0042861	0.00268084	0.00262393	0.00223931	0.00182101	0.00428346	0.00872318	0.00254387	0.00304056	0.00482993	0.00275088	0.00350142	0.00276386	0.00286679	0.00685733	0.00693923	0.00766163	0.00303422	0.0104665	0.00279607	0.0332851	0.00360555	0.00301346	0.00236982	0.0052046	0.00347884	0.0143464	0.00600361	0.00529116	0.00829897
120	0.0025316	0.00282663	0.00598477	0.00421632	0.00272029	0.00261125	0.00223995	0.00182424	0.00517621	0.00886586	0.00253835	0.00302501	0.00460547	0.00272655	0.00351413	0.00277337	0.00282025	0.00675109	0.00684851	0.00760916	0.00294488	0.0113859	0.00279996	0.034681	0.00355815	0.00298443	0.00237774	0.00526803	0.00346387	0.0130423	0.00592621	0.00502465	0.00844248
	mDia1
Time (s)	Strain
0	0.00428806	0.00246702	0.0028197	0.00203009	0.0023783	0.00286808	0.00491972	0.00183109	0.00339514	0.00314852	0.00568644	0.0026557	0.00598079	0.00306903	0.00303769	0.00258413	0.00234056	0.00268981	0.00356201	0.00314883	0.00429197	0.00673495	0.00566726	0.0028566
6	0.00423216	0.00247774	0.00277705	0.00203314	0.00235688	0.00295576	0.00526751	0.0018359	0.00344414	0.00313969	0.00510535	0.00270199	0.00614628	0.00312394	0.00302753	0.00259785	0.00234665	0.00266288	0.00363165	0.00311257	0.00445878	0.00680451	0.0057876	0.00285228
12	0.00481359	0.00245439	0.00267294	0.00202802	0.00229045	0.00299417	0.00536709	0.00359519	0.00363851	0.00317273	0.00400453	0.0032721	0.00674893	0.00311741	0.00301742	0.00261185	0.00238403	0.00265476	0.00403225	0.00310026	0.00468006	0.00634224	0.00575061	0.00352605
18	0.00556722	0.00243233	0.00263922	0.0020416	0.00231663	0.00329019	0.00440384	0.00438139	0.00368564	0.00326444	0.00377865	0.00490989	0.0074019	0.00526494	0.00306121	0.00261138	0.00240326	0.00267202	0.00415157	0.00308201	0.00464434	0.00681132	0.00621952	0.00446403
24	0.00570995	0.00239643	0.00261408	0.00205585	0.0023303	0.00357371	0.00367075	0.00507085	0.00360655	0.0033449	0.00360952	0.00675488	0.00800077	0.00763667	0.00310366	0.00262565	0.00239319	0.00275706	0.00407462	0.00313863	0.00499992	0.00647122	0.00620833	0.00647979
30	0.00530186	0.00239863	0.00262897	0.0020818	0.00229606	0.00362598	0.00364847	0.00450574	0.0034513	0.00337131	0.00356819	0.00802005	0.00774956	0.00782342	0.00314451	0.00264599	0.00234685	0.00278067	0.00366633	0.00323211	0.00570314	0.00551271	0.00597963	0.00824129
36	0.00477652	0.00240981	0.00265344	0.00209021	0.00225102	0.00345284	0.00379668	0.0041087	0.00346997	0.00344574	0.00358468	0.00882984	0.00734638	0.00597478	0.00314376	0.0026793	0.00231214	0.00277741	0.00355119	0.00324663	0.00671738	0.00410785	0.00518156	0.00995491
42	0.00459676	0.0024344	0.00268978	0.00207861	0.00225441	0.00314197	0.00370312	0.00344007	0.00351939	0.0034756	0.00367966	0.00891817	0.00670174	0.00385348	0.00316485	0.00269362	0.00230303	0.00273378	0.00350296	0.00322376	0.00694736	0.00322979	0.00441521	0.010843
48	0.00404456	0.00240645	0.00269528	0.00208813	0.00226587	0.00309818	0.00472792	0.00223946	0.00352229	0.0035084	0.00372604	0.00881319	0.00676846	0.00368015	0.00320219	0.00273497	0.0023167	0.00271173	0.00378291	0.00312305	0.0066032	0.00326333	0.00393153	0.0113895
54	0.0041118	0.00240087	0.00267436	0.00208231	0.00227871	0.00300651	0.00515571	0.00188252	0.00344673	0.00341511	0.00365292	0.00879697	0.00661241	0.00342419	0.00323277	0.00281318	0.00233954	0.00271944	0.00406787	0.00311911	0.0060138	0.004253	0.00374695	0.0120807
60	0.00427182	0.0023536	0.00264367	0.00215248	0.00225617	0.00299981	0.00521506	0.00229862	0.00349033	0.0034066	0.00358464	0.00801782	0.00715052	0.00309433	0.00321309	0.00287819	0.00240067	0.00276563	0.00435368	0.00309858	0.00542873	0.00571112	0.00389515	0.0115783
66	0.00445019	0.00235592	0.00265353	0.00222705	0.00229467	0.00305653	0.00583115	0.00233492	0.00353493	0.00333636	0.00349476	0.00918294	0.00762422	0.00320802	0.00321108	0.00291492	0.00244843	0.00275637	0.00423215	0.00309629	0.00510283	0.0064537	0.00404124	0.0109606
72	0.004302	0.00237361	0.00267846	0.00308816	0.0023317	0.00309802	0.00742354	0.00232693	0.00354398	0.00327404	0.00345212	0.00825659	0.00826546	0.00333508	0.00324324	0.00285367	0.00246862	0.00270319	0.00401862	0.0030582	0.00501582	0.0061274	0.00430522	0.0102936
78	0.00431978	0.00240722	0.00268233	0.00308369	0.00254436	0.00307886	0.00983576	0.00206278	0.00345085	0.00327761	0.00349896	0.00738673	0.00866185	0.0034485	0.00327802	0.00280126	0.00246861	0.00259624	0.00392984	0.00302303	0.00564804	0.00500391	0.00516704	0.0101877
84	0.00442059	0.00240523	0.00270737	0.00486457	0.00259913	0.00300627	0.011579	0.00258857	0.00335785	0.003285	0.00357277	0.00449541	0.0090903	0.00335699	0.00330659	0.0027487	0.00247186	0.00254543	0.00395048	0.00297871	0.00571572	0.00425964	0.00516225	0.0101871
90	0.00398707	0.00246259	0.00270057	0.00542982	0.00257545	0.00294555	0.0117573	0.00290415	0.00332746	0.00329899	0.00363271	0.0030102	0.00958954	0.0032529	0.00329678	0.00278211	0.00247423	0.00256017	0.00404324	0.00296948	0.0056886	0.00364509	0.00503339	0.0103036
96	0.00351757	0.00259403	0.00273152	0.00640389	0.00235345	0.00288864	0.0112516	0.00280826	0.00334295	0.00321562	0.00364608	0.00268955	0.0103722	0.00317208	0.00339455	0.00281997	0.0025065	0.00257439	0.00398656	0.00297515	0.00534823	0.00334398	0.00414284	0.0100057
102	0.0031669	0.00281667	0.00271455	0.00561295	0.00228881	0.00286252	0.00941875	0.0023018	0.00337271	0.00316496	0.00361593	0.00279804	0.0107725	0.0031606	0.0034212	0.00285772	0.00255416	0.00255325	0.00405165	0.00300316	0.00573791	0.00338312	0.00427089	0.00922497
108	0.00527263	0.00307755	0.00274088	0.00432141	0.00223323	0.00284164	0.00856996	0.00204782	0.00337137	0.00314675	0.00365227	0.00340462	0.0110694	0.00311905	0.00349223	0.00288895	0.00256623	0.00252037	0.00416481	0.00301012	0.00602495	0.00346088	0.00452664	0.00815411
114	0.00695434	0.00302265	0.00274568	0.00353864	0.00226772	0.00285677	0.00703453	0.002021	0.00340945	0.00312006	0.00357865	0.00498736	0.0106232	0.00308904	0.00348455	0.00289349	0.00254055	0.00248917	0.00441997	0.00306185	0.00587774	0.00446876	0.00483973	0.00769715
120	0.00881968	0.00300641	0.00274978	0.00264858	0.00227425	0.00282923	0.00632567	0.00203648	0.00340255	0.0031059	0.00359193	0.00597087	0.0105543	0.00305695	0.00350664	0.00290566	0.00249615	0.00249092	0.00447841	0.00307367	0.00574856	0.00499957	0.0049422	0.00776852
	Mixed
Time (s)	Strain
0	0.00238365	0.00306119	0.00344305	0.00479039	0.0025961	0.00251454	0.002086	0.00275896	0.00503479	0.00430664	0.00432175	0.0060461	0.0127661	0.00307278	0.00297294	0.00478872	0.00675391	0.00378242	0.00527625	0.00319223	0.00324741	0.00242489	0.00852172	0.0158028	0.0091667	0.0195334
6	0.00245362	0.00372908	0.00444955	0.00527138	0.00261133	0.00256052	0.00235797	0.00454824	0.00553776	0.0043046	0.00709831	0.00652733	0.0129888	0.00392017	0.00375352	0.00511157	0.00987019	0.00416567	0.00787035	0.00439147	0.00431033	0.002439	0.00973075	0.0164646	0.0116144	0.0280549
12	0.00275339	0.00441567	0.00702153	0.00694143	0.00275329	0.00269384	0.00305548	0.008578	0.00651141	0.00423155	0.0099167	0.00824916	0.0138818	0.00570165	0.00531531	0.00619834	0.0114242	0.00473808	0.0102204	0.00692032	0.00704254	0.00257668	0.0112917	0.0175079	0.0168917	0.0346533
18	0.00319561	0.0050944	0.00945889	0.00968589	0.00313754	0.00299286	0.00375565	0.0129683	0.00811568	0.00427035	0.0131964	0.00962504	0.0179236	0.00820601	0.00697244	0.00810733	0.0131018	0.00593616	0.0112699	0.00991037	0.0109886	0.0028059	0.0124066	0.0179072	0.0232914	0.0382912
24	0.00361451	0.00526948	0.0118883	0.011349	0.00362406	0.00352652	0.00422889	0.0153595	0.0103897	0.00453313	0.0140598	0.0112509	0.0276236	0.0103462	0.00846159	0.00997924	0.0130398	0.0071218	0.0100425	0.0125853	0.0149353	0.00314893	0.0141673	0.0177647	0.0286319	0.0354778
30	0.00381228	0.00557114	0.0136098	0.0119108	0.00401317	0.00427214	0.00434966	0.0166583	0.0131508	0.00494843	0.0155091	0.0118267	0.0395015	0.0119863	0.00981873	0.0112159	0.0144935	0.00897831	0.00953224	0.0146467	0.0184465	0.00337079	0.0173942	0.0177643	0.0322499	0.0360495
36	0.00388289	0.00600665	0.0162855	0.0115503	0.00425767	0.00518957	0.004459	0.0184892	0.0146855	0.00566544	0.0161763	0.0124446	0.0467891	0.0136789	0.010667	0.0113289	0.0145274	0.0107796	0.00907903	0.0160231	0.0211786	0.00356536	0.0216532	0.0179861	0.0350783	0.0348392
42	0.00386759	0.00651022	0.0189566	0.0120746	0.00434946	0.00616788	0.0045813	0.0210176	0.0150957	0.00615876	0.0174576	0.0127764	0.0478588	0.0166259	0.0107401	0.0115151	0.0132945	0.0115876	0.00865818	0.01726	0.023992	0.00371135	0.0303037	0.0188414	0.0369615	0.0323265
48	0.00377795	0.00689729	0.0240773	0.0128212	0.00434026	0.00700079	0.004669	0.0228192	0.0148233	0.00653135	0.0189601	0.0132213	0.037327	0.0192796	0.0104008	0.0119718	0.0126078	0.0118422	0.00888915	0.018208	0.0265232	0.00384935	0.0372182	0.0204202	0.0380802	0.0311588
54	0.00370889	0.00697302	0.0285093	0.0138501	0.00424631	0.00746152	0.00471251	0.0236013	0.0140492	0.00657039	0.0207711	0.0140381	0.0353116	0.0210632	0.0104439	0.0124102	0.0123894	0.0114924	0.00925461	0.0189499	0.0290841	0.00394624	0.0461452	0.0222548	0.0384184	0.0310428
60	0.00364204	0.00717926	0.0306636	0.0144937	0.0042171	0.00781168	0.00471562	0.0242114	0.013598	0.00679664	0.0223686	0.014557	0.045835	0.020477	0.0117034	0.0126023	0.012801	0.0114982	0.0106464	0.0192945	0.0308318	0.00384485	0.0645213	0.0246488	0.0402808	0.031831
66	0.00362344	0.00740956	0.0279549	0.0151449	0.00424309	0.00838935	0.00465108	0.0249898	0.0131155	0.00722078	0.0235579	0.0152515	0.0733019	0.0198583	0.0132274	0.0131065	0.0138102	0.0113907	0.0117262	0.0192237	0.0318843	0.00382006	0.0861575	0.0269656	0.0426109	0.0325956
72	0.00355411	0.00783432	0.0245941	0.0150749	0.00430707	0.00899693	0.0046305	0.0255643	0.0135903	0.00746264	0.0245124	0.0160868	0.0928873	0.0198825	0.0141817	0.01333	0.0149968	0.0109635	0.0124427	0.0195303	0.0325541	0.00375508	0.0887102	0.0290441	0.0455713	0.0349096
78	0.00341819	0.00833011	0.0242557	0.0151301	0.00430394	0.00933388	0.0045768	0.0263086	0.0136477	0.00747645	0.0251409	0.0172087	0.0929358	0.020612	0.0145777	0.0135802	0.0157835	0.0108156	0.0118724	0.0200027	0.0332387	0.00382428	0.0754417	0.0298771	0.0476576	0.0384524
84	0.0033688	0.00864268	0.0242704	0.0150451	0.00430231	0.00949207	0.00457812	0.0271187	0.0139065	0.00734577	0.0255666	0.0181007	0.0845387	0.0213279	0.0137877	0.0134454	0.0159597	0.0107444	0.0120319	0.0203459	0.0342611	0.0038022	0.0567387	0.0304784	0.0502058	0.0408906
90	0.00336898	0.0088142	0.0236627	0.0154356	0.00426005	0.00977854	0.00457467	0.0290249	0.0139021	0.00725714	0.0259523	0.0182434	0.0776556	0.0208653	0.0132611	0.0135963	0.0159454	0.0106582	0.0125907	0.0195436	0.0354186	0.00389066	0.0524087	0.0305978	0.0521375	0.0408408
96	0.00352419	0.00882094	0.020379	0.0158288	0.00424322	0.00989832	0.00459769	0.0314915	0.0146377	0.00729191	0.0258447	0.0179821	0.0759472	0.020039	0.0122931	0.0139485	0.0161746	0.0105722	0.013083	0.01823	0.0363121	0.00398737	0.0473567	0.0314835	0.0539428	0.0404413
102	0.00363454	0.00910172	0.0180149	0.0158346	0.00417138	0.00981401	0.00462552	0.0335363	0.0161034	0.00741076	0.0262423	0.0179014	0.0716497	0.018693	0.0121458	0.0143214	0.0170094	0.0101637	0.0122852	0.0172418	0.0371768	0.00411904	0.0434094	0.032138	0.0562868	0.0416227
108	0.0037296	0.00947518	0.0164544	0.0151955	0.00415028	0.00966662	0.00464502	0.0349046	0.0174922	0.00761549	0.0261818	0.0182688	0.065797	0.0176325	0.0120738	0.0147324	0.0182806	0.00998227	0.0118298	0.0168529	0.0376395	0.00412495	0.0406789	0.032551	0.0570926	0.0447916
114	0.00367558	0.00967769	0.0158042	0.0143379	0.00403112	0.00966743	0.00467064	0.0359928	0.0181961	0.00763923	0.0266587	0.018766	0.0600575	0.0171855	0.0120383	0.0150284	0.0192758	0.00987392	0.0119124	0.0165016	0.0383275	0.0040979	0.0386323	0.0328625	0.058556	0.0468083
120	0.00364302	0.00983233	0.0156848	0.0137963	0.0040018	0.00970318	0.00468353	0.036702	0.0179306	0.00761472	0.0264901	0.0189418	0.0574362	0.0171231	0.0120403	0.0152157	0.0196952	0.00982275	0.0121529	0.0162068	0.0384975	0.00404947	0.0379241	0.0325651	0.0580791	0.0480979

## Sheet: Fig2l
Fig2l
	Arp2/3
Time (s)	Strain rate (1/s)
0	0.0974508	0.0928714	0.0607794	0.0412542	0.0828103	0.112169	0.0741916	0.0955421	0.196817	0.0480581	0.0460709	0.0644021	0.0924843	0.0755741	0.113492	0.190224	0.0677257	0.0611674	0.0775481	0.179665	0.0645676	0.0577018	0.107128	0.127294	0.188518	0.0818925	0.0937654	0.129187	0.128845	0.0391955	0.0972219	0.142872	0.0574704
6	0.105574	0.0901139	0.06292	0.0439475	0.0670076	0.113368	0.0705671	0.0877115	0.194077	0.0498036	0.0482065	0.0612237	0.0936383	0.0754018	0.116974	0.191184	0.0622884	0.0632271	0.0868685	0.174661	0.0663424	0.0687653	0.104425	0.131603	0.173234	0.0736183	0.0949788	0.131744	0.12733	0.0370721	0.0925464	0.1343	0.0579024
12	0.106138	0.0845841	0.056402	0.0538591	0.0487762	0.11362	0.0647956	0.0864883	0.181172	0.0476283	0.0548629	0.0579614	0.10021	0.078532	0.114049	0.187853	0.0569093	0.0666699	0.0905368	0.173891	0.0718372	0.063504	0.0944191	0.137996	0.148208	0.0667305	0.0956173	0.139188	0.111093	0.04101	0.0879221	0.125552	0.0513518
18	0.114913	0.0812478	0.0675407	0.060355	0.0492453	0.107422	0.0613573	0.0822228	0.193444	0.0549927	0.0634077	0.0566273	0.1171	0.0812722	0.113889	0.189163	0.0524358	0.0716192	0.0854203	0.172596	0.0691331	0.0628278	0.0898159	0.134982	0.126395	0.0844019	0.0931199	0.146352	0.0984653	0.0538238	0.0938581	0.124569	0.0567593
24	0.100023	0.0808549	0.0711478	0.0801655	0.0480574	0.101112	0.0523892	0.0810505	0.207097	0.0538264	0.0560755	0.0570162	0.133072	0.0815884	0.108506	0.183356	0.0531865	0.0714586	0.0692135	0.176755	0.0674307	0.0598982	0.0846319	0.136591	0.100298	0.108772	0.0891021	0.160134	0.0674616	0.0735492	0.0788092	0.12957	0.0641915
30	0.0951415	0.0836041	0.0719707	0.0812719	0.0681662	0.09783	0.0386736	0.0926809	0.24961	0.0665884	0.0442516	0.0626202	0.137517	0.0779472	0.110523	0.185093	0.0612622	0.0661769	0.0583113	0.177227	0.0681084	0.094695	0.0713355	0.135665	0.0969904	0.117015	0.0888078	0.169911	0.0811431	0.0642415	0.0604683	0.125814	0.073191
36	0.0931466	0.0843097	0.0824422	0.0910586	0.0761029	0.102246	0.0711278	0.0975721	0.254965	0.0716825	0.0504604	0.0591798	0.15215	0.0778978	0.107778	0.183128	0.0690758	0.0654352	0.046634	0.166535	0.0715066	0.126642	0.0677981	0.141046	0.0880395	0.115368	0.0890696	0.161929	0.080646	0.0507362	0.0473059	0.119789	0.0657405
42	0.107924	0.080154	0.0916698	0.0959352	0.0862114	0.085156	0.0956789	0.127871	0.269765	0.0877446	0.0505656	0.0634121	0.158594	0.0761502	0.108323	0.186212	0.0716788	0.0693255	0.0401148	0.159529	0.0757503	0.137171	0.0684812	0.137406	0.0931611	0.116666	0.0901883	0.163087	0.0945182	0.038098	0.0812138	0.118635	0.0555948
48	0.111522	0.0727668	0.104641	0.110217	0.100057	0.085122	0.107246	0.112799	0.264935	0.0879603	0.0415601	0.0609152	0.160914	0.0775841	0.108495	0.184277	0.0642368	0.0762419	0.0354282	0.151837	0.0705587	0.115007	0.0730242	0.134544	0.11431	0.133532	0.0892638	0.162426	0.0673032	0.061778	0.107874	0.124213	0.0538322
54	0.0988851	0.0714489	0.106012	0.129251	0.112201	0.0672593	0.0811657	0.103395	0.271638	0.091783	0.0369369	0.0637425	0.144023	0.0705303	0.105619	0.181897	0.0549544	0.0795916	0.0411877	0.155707	0.0730268	0.11361	0.0769395	0.131762	0.112659	0.152355	0.0881715	0.167372	0.0749923	0.0814248	0.12137	0.127705	0.0609049
60	0.0938908	0.0754404	0.100752	0.131723	0.143926	0.0678135	0.0637776	0.0785591	0.27595	0.0870384	0.0407997	0.0607841	0.134811	0.0715289	0.106056	0.179808	0.0476264	0.0808308	0.0460426	0.16117	0.0741174	0.135662	0.0729875	0.134413	0.136008	0.153201	0.0876717	0.174376	0.0914817	0.0986527	0.0965774	0.120643	0.0646457
66	0.0807697	0.0783942	0.0933557	0.125877	0.120662	0.0662078	0.0683913	0.081306	0.297794	0.0892324	0.051145	0.0624326	0.127197	0.0689445	0.105405	0.178649	0.0447878	0.0815771	0.054863	0.163569	0.0831841	0.177129	0.0768858	0.123531	0.120295	0.145886	0.0865153	0.172093	0.105644	0.0977862	0.08718	0.108366	0.0674542
72	0.0868248	0.0753434	0.0933386	0.102572	0.144136	0.0683661	0.0754733	0.0787473	0.306199	0.0835782	0.041787	0.062234	0.116494	0.0714506	0.104528	0.176908	0.0493041	0.0812451	0.0580377	0.163615	0.0765037	0.178377	0.077347	0.130461	0.143442	0.145702	0.0873653	0.200436	0.117003	0.098825	0.0894463	0.104298	0.0710096
78	0.0872603	0.0692421	0.0921921	0.0818587	0.139532	0.073064	0.0800647	0.0896941	0.30097	0.0815934	0.0542138	0.0656005	0.103525	0.072027	0.100691	0.177203	0.0589037	0.0800659	0.0556327	0.15824	0.0745212	0.166427	0.0813959	0.129549	0.143617	0.153936	0.0878519	0.205038	0.136952	0.0937508	0.100012	0.112616	0.0758225
84	0.0853833	0.0662993	0.0867754	0.0728128	0.148262	0.0572505	0.078914	0.0777523	0.291347	0.0780503	0.0515211	0.0720344	0.100788	0.0719363	0.0992353	0.173766	0.065226	0.0806637	0.0522372	0.160649	0.0688397	0.142006	0.088974	0.136337	0.166439	0.161283	0.0890273	0.220805	0.165156	0.0755538	0.112959	0.128643	0.0795828
90	0.0889319	0.0661509	0.0761567	0.0654945	0.146197	0.0559672	0.0832372	0.0891276	0.284444	0.0788211	0.0484669	0.0698584	0.101637	0.0676398	0.0986609	0.168945	0.0622599	0.082696	0.0536843	0.154405	0.0719352	0.142565	0.0925934	0.13392	0.169788	0.148832	0.0871383	0.218307	0.144225	0.0662915	0.0998062	0.137113	0.0785398
96	0.0840457	0.0678948	0.0798256	0.0565272	0.123747	0.0574832	0.0773895	0.0690894	0.295307	0.0831362	0.0354185	0.0690677	0.103073	0.0664176	0.09437	0.163583	0.0567752	0.0786453	0.0558058	0.158202	0.0693688	0.139943	0.0975206	0.133189	0.148276	0.149533	0.0834723	0.214383	0.128066	0.0520527	0.103859	0.136266	0.0858958
102	0.0770065	0.0654377	0.0844393	0.0500005	0.128197	0.0616485	0.0716785	0.076174	0.295866	0.0860685	0.0340628	0.0674401	0.101231	0.0634334	0.0860372	0.162068	0.0501402	0.0807458	0.0587225	0.156353	0.0724505	0.141964	0.0936455	0.137589	0.143088	0.146381	0.0832015	0.213523	0.12703	0.0482593	0.102642	0.131814	0.0805351
108	0.0790024	0.066798	0.089414	0.0586477	0.131363	0.0586468	0.06044	0.0642574	0.283238	0.0900642	0.0503527	0.0684794	0.110399	0.0653915	0.0800004	0.161134	0.0503545	0.0748757	0.0561937	0.164827	0.074421	0.138945	0.0925376	0.134362	0.117567	0.156556	0.0823109	0.207478	0.167872	0.0503118	0.114183	0.122033	0.0805639
114	0.0754942	0.0633394	0.0880155	0.0620001	0.160077	0.0512095	0.0569972	0.0798414	0.287379	0.0926768	0.0493352	0.0697021	0.106993	0.0631805	0.0743528	0.160228	0.0500683	0.077208	0.063751	0.158851	0.0807552	0.150705	0.0856038	0.139844	0.137407	0.152725	0.0848539	0.205797	0.177249	0.0522357	0.101364	0.123197	0.0703836
120	0.0886489	0.0653863	0.0854292	0.0671285	0.163971	0.051356	0.056082	0.0881308	0.284962	0.0946355	0.0584025	0.0661608	0.107161	0.0641335	0.0739644	0.158934	0.0547487	0.0719681	0.0665275	0.155867	0.0828175	0.154275	0.0869464	0.139954	0.12221	0.15975	0.0828023	0.206511	0.181921	0.0611839	0.0873073	0.12227	0.0727444
	mDia1
Time (s)	Strain rate (1/s)
0	0.00428806	0.0859169	0.23266	0.0673951	0.13324	0.0699271	0.0262212	0.0947388	0.159519	0.195656	0.156901	0.190671	0.0721057	0.0838351	0.190498	0.0718175	0.157606	0.123792	0.266777	0.159501	0.174495	0.217259	0.0955008	0.229991
6	0.00423216	0.0775926	0.23459	0.0601917	0.131124	0.089714	0.0213411	0.0878185	0.168782	0.189949	0.145626	0.195054	0.0706242	0.0788913	0.197678	0.0784829	0.152355	0.13636	0.273545	0.177874	0.176944	0.209668	0.0990034	0.223115
12	0.00481359	0.0787535	0.235923	0.0723232	0.128111	0.100262	0.030468	0.078193	0.179939	0.177059	0.120152	0.194108	0.0772684	0.0669339	0.200512	0.0931656	0.140227	0.139676	0.282841	0.191268	0.181616	0.224443	0.0977944	0.236908
18	0.00556722	0.08098	0.240661	0.0703087	0.122947	0.0996242	0.0416926	0.0894511	0.190679	0.181798	0.0967591	0.194115	0.0794774	0.0611733	0.213367	0.0879568	0.152318	0.133355	0.30479	0.194677	0.181072	0.227394	0.112515	0.270706
24	0.00570995	0.0919021	0.241673	0.0806489	0.119773	0.0991219	0.0660982	0.0732963	0.187742	0.17459	0.0702583	0.175918	0.0907009	0.0908697	0.214703	0.101393	0.160826	0.111698	0.322921	0.16871	0.174515	0.220443	0.117128	0.281601
30	0.00530186	0.0920307	0.237285	0.0770967	0.122664	0.101467	0.0919507	0.0832126	0.177005	0.185804	0.0623443	0.164966	0.0910547	0.157142	0.222321	0.117275	0.189461	0.098499	0.341075	0.175619	0.161069	0.20384	0.124539	0.272031
36	0.00477652	0.0866144	0.232881	0.0594317	0.125531	0.0982612	0.0967397	0.0772891	0.167975	0.18319	0.0567648	0.159195	0.0832411	0.2438	0.234212	0.153805	0.192159	0.109155	0.353826	0.171331	0.161912	0.192051	0.118445	0.241526
42	0.00459676	0.0863193	0.234355	0.0571763	0.137457	0.0667234	0.129688	0.11945	0.152507	0.204875	0.0533904	0.184715	0.0876633	0.284636	0.244611	0.174835	0.20069	0.111656	0.354636	0.176917	0.172422	0.199642	0.10445	0.242117
48	0.00404456	0.0930826	0.243488	0.0553798	0.134395	0.0588035	0.132411	0.0978872	0.140281	0.207704	0.0619621	0.174899	0.107438	0.276198	0.269589	0.2064	0.177331	0.117215	0.326437	0.160627	0.174092	0.194449	0.088673	0.253782
54	0.0041118	0.103522	0.249052	0.083435	0.13699	0.0726364	0.133488	0.0876035	0.134088	0.210696	0.0772063	0.167733	0.116786	0.234004	0.273308	0.217182	0.192335	0.102172	0.314427	0.182144	0.166267	0.195738	0.083334	0.286253
60	0.00427182	0.110601	0.25185	0.101976	0.125559	0.0889221	0.0886564	0.0608998	0.119314	0.21154	0.108137	0.129796	0.119493	0.199882	0.288193	0.208552	0.200501	0.0980517	0.310054	0.175045	0.152478	0.178715	0.0932505	0.33145
66	0.00445019	0.109131	0.252412	0.1341	0.132281	0.0879321	0.0596946	0.0760656	0.114339	0.214385	0.108304	0.14286	0.0985032	0.169418	0.293071	0.199869	0.19955	0.0995655	0.330137	0.178177	0.143128	0.165431	0.0865473	0.37926
72	0.004302	0.121355	0.259468	0.13552	0.1314	0.0957587	0.0551053	0.100112	0.102387	0.215125	0.111801	0.18351	0.0977217	0.147623	0.297855	0.21222	0.206376	0.100535	0.332121	0.175507	0.140788	0.168194	0.0857239	0.373703
78	0.00431978	0.123199	0.267155	0.122996	0.145546	0.131612	0.0902451	0.16629	0.107675	0.208914	0.117419	0.232519	0.0794875	0.1296	0.305238	0.227384	0.174755	0.107664	0.340064	0.19941	0.1641	0.188484	0.06476	0.370084
84	0.00442059	0.137511	0.261353	0.0950796	0.142223	0.162846	0.133728	0.195368	0.103152	0.208463	0.14021	0.25641	0.0785226	0.133763	0.306839	0.23151	0.206924	0.11492	0.336975	0.213422	0.189877	0.214264	0.0545884	0.341244
90	0.00398707	0.145343	0.250551	0.100115	0.139256	0.181155	0.134227	0.195344	0.113444	0.204872	0.147996	0.246994	0.076916	0.152361	0.311237	0.220723	0.207133	0.113272	0.336506	0.222236	0.220008	0.210648	0.0452886	0.335978
96	0.00351757	0.155038	0.237869	0.097017	0.120455	0.167337	0.121367	0.144585	0.124793	0.205718	0.151346	0.228091	0.082379	0.169951	0.307248	0.224276	0.220525	0.0912716	0.329326	0.240647	0.215728	0.20652	0.0487908	0.331411
102	0.0031669	0.172892	0.235816	0.0978999	0.126688	0.152785	0.0792481	0.12171	0.132646	0.21214	0.153146	0.171061	0.0753346	0.180971	0.30171	0.237055	0.207831	0.074935	0.326128	0.240027	0.214523	0.188056	0.0750547	0.348953
108	0.00527263	0.185039	0.240218	0.0822491	0.137114	0.16212	0.0645191	0.143323	0.130227	0.214103	0.155598	0.185815	0.0628578	0.178565	0.308254	0.260663	0.209674	0.0774296	0.342727	0.231905	0.197808	0.189218	0.0911626	0.371884
114	0.00695434	0.199323	0.242617	0.0736648	0.147798	0.170025	0.0561998	0.185484	0.12436	0.223043	0.162662	0.216081	0.0464297	0.173458	0.313656	0.269582	0.21654	0.0816186	0.349858	0.231709	0.185376	0.192151	0.12839	0.380837
120	0.00881968	0.197438	0.247701	0.0698414	0.148144	0.178053	0.0567625	0.224984	0.125682	0.222598	0.163882	0.288069	0.0447176	0.168294	0.319681	0.274757	0.215113	0.0836723	0.367468	0.236355	0.178149	0.203693	0.138345	0.377593
	Mixed
Time (s)	Strain rate (1/s)
0	0.0690091	0.11261	0.0484359	0.114367	0.145851	0.101146	0.126249	0.279266	0.10201	0.206558	0.0747791	0.201063	0.151262	0.127616	0.133193	0.101346	0.0743617	0.0687209	0.0482811	0.0810801	0.141159	0.177636	0.22773	0.159609	0.0970121	0.273712
6	0.0687926	0.117087	0.0700097	0.117151	0.151006	0.108067	0.134117	0.296291	0.0890788	0.20246	0.0773767	0.197304	0.146557	0.140469	0.104084	0.0942075	0.0868457	0.0698932	0.0345987	0.0913178	0.184994	0.164363	0.206158	0.150378	0.140149	0.249061
12	0.0877454	0.112684	0.114811	0.138454	0.171924	0.102061	0.134868	0.31896	0.0828436	0.182506	0.0825239	0.193724	0.151067	0.172778	0.0930907	0.0894964	0.112069	0.0786436	0.0208349	0.113586	0.250952	0.156526	0.212878	0.190883	0.146449	0.254003
18	0.0603905	0.114132	0.171115	0.146463	0.203457	0.0975364	0.151678	0.322917	0.0678781	0.178566	0.09505	0.220009	0.164396	0.201164	0.0968175	0.104378	0.142312	0.0892828	0.0371397	0.116362	0.281883	0.179139	0.232605	0.213919	0.216495	0.278028
24	0.0672269	0.0919265	0.225614	0.154829	0.234892	0.08316	0.15347	0.278598	0.082271	0.16307	0.116336	0.238242	0.191534	0.206624	0.139844	0.0999421	0.140423	0.107767	0.0558892	0.117342	0.277127	0.197161	0.260618	0.213907	0.187074	0.336349
30	0.0664154	0.0639346	0.25904	0.136332	0.246233	0.0861156	0.119752	0.271734	0.0856296	0.169169	0.132229	0.247436	0.211212	0.19729	0.16051	0.0900941	0.134925	0.098876	0.0608742	0.117865	0.230016	0.217467	0.274901	0.188218	0.192593	0.39215
36	0.0679273	0.0488165	0.31638	0.12477	0.263051	0.0902933	0.113275	0.290235	0.0964802	0.153095	0.148865	0.248524	0.21757	0.185551	0.15995	0.0630634	0.1056	0.0976914	0.056933	0.127048	0.220904	0.191528	0.259196	0.122294	0.184865	0.42291
42	0.0810125	0.0602893	0.331038	0.115122	0.267605	0.106628	0.0987112	0.318835	0.0879376	0.150779	0.146379	0.248208	0.21735	0.202576	0.1624	0.0655611	0.117495	0.0854788	0.0651703	0.129904	0.217453	0.181804	0.285118	0.12156	0.215936	0.450058
48	0.114148	0.0569437	0.352501	0.110464	0.275654	0.115623	0.141879	0.291232	0.0914359	0.148579	0.137261	0.250342	0.168708	0.217006	0.161346	0.0721684	0.115315	0.0895391	0.0814597	0.121875	0.218118	0.155851	0.291609	0.116033	0.218136	0.44196
54	0.139025	0.0496539	0.328059	0.12215	0.277478	0.113945	0.142924	0.26307	0.0976618	0.145393	0.126859	0.243049	0.153024	0.220871	0.165601	0.0800245	0.11743	0.0939193	0.0889381	0.113693	0.220945	0.173874	0.304503	0.135006	0.214918	0.401515
60	0.164903	0.0247613	0.32735	0.123317	0.276111	0.113874	0.130836	0.234436	0.0933173	0.148235	0.125723	0.239486	0.164083	0.214212	0.157694	0.0849357	0.109858	0.10174	0.112991	0.108564	0.189471	0.164689	0.304996	0.122094	0.200293	0.418442
66	0.177083	0.0303528	0.331691	0.13128	0.283594	0.120839	0.105718	0.218693	0.090742	0.14083	0.136621	0.228316	0.252364	0.217503	0.160093	0.0821631	0.103599	0.109893	0.157621	0.0999669	0.169664	0.171975	0.309673	0.128959	0.19315	0.458812
72	0.214893	0.0385948	0.332548	0.115048	0.288921	0.128289	0.0964444	0.22415	0.0848615	0.144885	0.138987	0.217612	0.3259	0.218667	0.17603	0.0943537	0.108646	0.106717	0.192862	0.0970147	0.159203	0.165193	0.331161	0.157448	0.18412	0.512062
78	0.256997	0.0485699	0.317874	0.119528	0.298423	0.118925	0.115008	0.199363	0.0936209	0.143303	0.143105	0.197606	0.392583	0.214333	0.187676	0.09032	0.116009	0.0998947	0.185215	0.0921329	0.167846	0.170943	0.348728	0.197677	0.190882	0.540583
84	0.29462	0.0567141	0.249776	0.115348	0.285996	0.108367	0.118642	0.212604	0.101387	0.14594	0.143921	0.185182	0.403165	0.20467	0.17515	0.0939892	0.125195	0.101528	0.166844	0.11555	0.187712	0.165169	0.349024	0.216874	0.205407	0.545817
90	0.341119	0.0511854	0.199389	0.119933	0.284199	0.121579	0.125141	0.194587	0.0866983	0.131353	0.147694	0.170885	0.391096	0.197073	0.180544	0.078978	0.136415	0.11109	0.157093	0.140938	0.180764	0.159452	0.340369	0.208744	0.20996	0.567663
96	0.34714	0.0573041	0.157307	0.114928	0.286621	0.132765	0.122426	0.236422	0.084	0.118599	0.146131	0.167167	0.351844	0.195935	0.181167	0.0750255	0.136094	0.116598	0.171793	0.170032	0.18509	0.164323	0.31236	0.203958	0.204518	0.547266
102	0.359302	0.0681614	0.140294	0.10819	0.300513	0.130931	0.128543	0.260689	0.0713721	0.108588	0.141239	0.171542	0.326383	0.201598	0.202481	0.0609625	0.137872	0.113698	0.183659	0.179652	0.17762	0.160024	0.317838	0.182916	0.22171	0.532038
108	0.3556	0.0706184	0.116198	0.107789	0.306336	0.121037	0.133934	0.245601	0.0804154	0.107716	0.141984	0.177517	0.311342	0.208239	0.191561	0.0546616	0.135212	0.105903	0.194552	0.183588	0.177858	0.161146	0.311118	0.188948	0.209009	0.548779
114	0.345996	0.0723068	0.103417	0.103039	0.309075	0.109409	0.142172	0.250673	0.0852304	0.106612	0.143741	0.188001	0.291668	0.208137	0.19103	0.0696173	0.125648	0.100298	0.198528	0.182713	0.171064	0.161688	0.327728	0.186828	0.210035	0.592261
120	0.339371	0.0642028	0.0987814	0.109108	0.309524	0.11061	0.140843	0.22131	0.0946294	0.105671	0.149412	0.188008	0.27745	0.202938	0.184098	0.0803209	0.121556	0.0958405	0.197462	0.185769	0.17275	0.16442	0.322545	0.197492	0.189464	0.631136

## Sheet: Fig2m
Fig2m
	Max membrane strain
	Arp2/3	mDia1	Mixed
	0.003	0.0088	0.004
	0.0015	0.0031	0.01
	0.006	0.0028	0.031
	0.005	0.0064	0.016
	0.003	0.0026	0.004
	0.003	0.0036	0.01
	0.002	0.0118	0.005
	0.002	0.0051	0.037
	0.005	0.0037	0.018
	0.0089	0.0035	0.008
	0.0028	0.0057	0.027
	0.003	0.0092	0.011
	0.0063	0.0111	0.093
	0.0031	0.0078	0.021
	0.0062	0.0052	0.015
	0.0028	0.0033	0.015
	0.0031	0.0043	0.02
	0.008	0.0203	0.012
	0.0078	0.0334	0.013
	0.0079	0.0035	0.02
	0.0034	0.0029	0.038
	0.0114	0.0026	0.004
	0.0028	0.0028	0.089
	0.0347	0.0045	0.033
	0.008	0.0032	0.059
	0.0032	0.0069	0.048
	0.0024	0.0068
	0.0059	0.0062
	0.004	0.0121
	0.0176
	0.006
	0.0055
	0.0084

## Sheet: Fig2n
Fig2n
	Max actin polarity
	Arp2/3	mDia1	Mixed
	0.115	0.083	0.359
	0.093	0.199	0.117
	0.106	0.267	0.353
	0.132	0.136	0.155
	0.164	0.148	0.31
	0.114	0.181	0.133
	0.107	0.134	0.153
	0.128	0.225	0.323
	0.306	0.191	0.102
	0.095	0.233	0.207
	0.063	0.164	0.149
	0.072	0.288	0.25
	0.161	0.119	0.403
	0.082	0.285	0.221
	0.117	0.096	0.202
	0.191	0.189	0.104
	0.072	0.122	0.142
	0.083	0.129	0.117
	0.091	0.222	0.199
	0.18	0.32	0.186
	0.083	0.275	0.282
	0.178	0.221	0.217
	0.107	0.14	0.349
	0.141	0.367	0.217
	0.189	0.241	0.222
	0.161	0.22	0.631
	0.096	0.227
	0.221	0.138
	0.182	0.381
	0.099
	0.121
	0.143
	0.086

## Sheet: Fig3e
Fig3e
	Max. radial deformation
	Arp2/3	mDia1	Mixed
	1.00997	1.01852	1.03061
	1.01016	1.00087	1.04732
	1.01294	1.00521	1.06952
	1.00585	1.00311	1.02326
	1.021	1.00941	1.03209
	1.01966	1.0117	1.03431
	1.00556	1.02439	1.04255
	1.00543	1.0113	1.02823
	1.01258	1.01141	1.12351
	1.00353	1.01399	1.04425
	1.00598	1.00743	1.03509
	1.0553	1.04361	1.05036
	1.04265	1.05364	1.06716
	1.02273	1.03293	1.10204
	1.01724	1.01307	1.01322
	1.03871	1.01613	1.05
	1.0381	1.01156	1.03284
	1.01801	1.07558	1.07487
	1.00755	1.01754	1.01493
	1.03347	1.00847	1.01444
	1.0184	1.00985	1.05727
	1.02632	1.00452	1.14
	1.03376	1.00698	1.01732
	1.03846	1.00286	1.05769
		1.00448	1.18143
		1.01449	1.10366
		1.01205	1.07968
		1.00493	1.0579
		1.04183	1.04687
		1.01089	1.03992
		1.02509	1.03992

[truncated: 18 more sheets: Fig3f, Fig3g, Fig3h, Fig3i, Fig4c, Fig4d, Fig4g, Fig4h, Fig4k, Fig4l, Fig5a, SuppFig2, SuppFig3, SuppFig6, SuppFig8, SuppFig9, SuppFig10, SuppFig11]
